# Supplementary material for: Preclinical Evaluation of Novel Folate Receptor 1-Directed CAR T Cells for Ovarian Cancer
Source: Cancers (Basel). 2024 Jan 12;16(2):333. doi: 10.3390/cancers16020333 (PMC10813853; doi:10.3390/cancers16020333)
Supplement: Supplementary file 1 [file cancers-16-00333-s001.zip]

Archive with 1 entries (1 files):
- cancers-2788386-supplementary.pdf
